# Supplementary material for: Synergistic Effects of MTHFR, MTRR, and MTR Gene Variants on Serum Folate Levels and Cognitive Function in Chinese Preschoolers: A Cross-Sectional Study
Source: Nutrients. 2025 Aug 18;17(16):2666. doi: 10.3390/nu17162666 (PMC12389356; doi:10.3390/nu17162666)
Supplement: Supplementary file 1 [file nutrients-17-02666-s001.zip]

Archive with 1 entries (1 files):
- nutrients-3769245-supplementary.pdf
